# Supplementary material for: Two new spider species of the genus Chrysso O. P.-Cambridge, 1882 (Araneae, Theridiidae) in Hainan Island, China
Source: Zookeys. 2012 May 4;(190):21–31. doi: 10.3897/zookeys.190.2924 (PMC3349065; doi:10.3897/zookeys.190.2924)
Supplement: XML Treatment for Chrysso bifurca [file zookeys.190.2924-treatment1.xml]

<!DOCTYPE tp:taxon-treatment
  PUBLIC "-//TaxonX//DTD Taxonomic Treatment Publishing DTD v0 20100105//EN" "tax-treatment-NSO.dtd">
<tp:taxon-treatment xmlns:tp="http://www.plazi.org/taxpub"><tp:treatment-meta><mixed-citation publication-type="journal"><person-group><name><surname>Zhang</surname><given-names>Bao-Shi</given-names></name><name><surname>Zhang</surname><given-names>Feng</given-names></name></person-group><article-title>Two new spider species of the genus 
                    <italic>Chrysso</italic> O. P.-Cambridge, 1882 (Araneae, Theridiidae)  in Hainan Island, China
                </article-title><source>Zookeys</source><day>4</day><month>5</month><year>2012</year><volume>2012</volume><issue>190</issue><fpage>21</fpage><lpage>31</lpage><pub-id pub-id-type="doi">10.3897/zookeys.190.2924</pub-id></mixed-citation></tp:treatment-meta><tp:nomenclature><tp:taxon-name>
                        <tp:taxon-name-part taxon-name-part-type="genus">Chrysso</tp:taxon-name-part>
                        <tp:taxon-name-part taxon-name-part-type="species">bifurca</tp:taxon-name-part>
                    <object-id xmlns:xlink="http://www.w3.org/1999/xlink" xlink:type="simple">urn:lsid:zoobank.org:act:5B93397C-1884-4E05-9738-5B5A003645A6</object-id>
								<object-id xmlns:xlink="http://www.w3.org/1999/xlink" xlink:type="simple">http://species-id.net/wiki/Chrysso_bifurca</object-id>
								</tp:taxon-name><tp:taxon-status xmlns:xlink="http://www.w3.org/1999/xlink" xlink:type="simple">sp. n.</tp:taxon-status><xref ref-type="fig" rid="F1">Figs 1–6</xref></tp:nomenclature><tp:treatment-sec sec-type="Type material"><title>Type material.</title><p><bold>Holotype ♂, CHINA, Hainan Island:</bold> Jianfengling Mountain (<named-content xmlns:xlink="http://www.w3.org/1999/xlink" content-type="dwc:verbatimCoordinates" xlink:type="simple">19°07'N, 109°13'E</named-content>), 29 May 2009, C. Zhang leg. <bold>Paratypes:</bold> 2 ♀, same data as holotype; 1 ♀, Limu Mountain (<named-content xmlns:xlink="http://www.w3.org/1999/xlink" content-type="dwc:verbatimCoordinates" xlink:type="simple">19°10'N, 109°39'E</named-content>), 20 August 2007, C. Zhang leg.; 3 ♂, 12 ♀, Limu Mountain, 20 November 2008, G.X. Han leg.</p><fig id="F1" position="float" orientation="portrait"><label>Figures 1–6.</label><caption><p><italic><tp:taxon-name>Chrysso bifurca</tp:taxon-name></italic> sp. n., <bold>1–4</bold> male holotype <bold>1</bold> body, dorsal view <bold>2</bold> abdomen, lateral view  <bold>3</bold> male left palp, ventral view <bold>4</bold> same, prolateral view <bold>5–6</bold> female paratype <bold>5</bold> epigynum, ventral view  <bold>6</bold> vulva, dorsal view. Scale bars: 0.5 mm (<bold>1–2</bold>); 0.1 mm (<bold>3–6</bold>).</p></caption><graphic xmlns:xlink="http://www.w3.org/1999/xlink" xlink:href="ZooKeys-190-021-g001.jpg" position="float" orientation="portrait" xlink:type="simple"/></fig><p><bold>Diagnosis.</bold> Males can be distinguished from other <italic><tp:taxon-name>Chrysso</tp:taxon-name></italic> species by the following characters: apex of cymbium bifurcate; embolus short and thin; theridiid tegular apophysis erect, with obtuse apex (<xref ref-type="fig" rid="F1">Figs 3–4</xref>). Females differ from other <italic><tp:taxon-name>Chrysso</tp:taxon-name></italic> species by the bigger and oval spermathecae, and the longer and winding copulatory ducts, differ from <italic><tp:taxon-name>Chrysso octomaculata</tp:taxon-name></italic> (Bösenberg &amp; Strand, 1906) by the process of copulatory ducts (<xref ref-type="fig" rid="F1">Fig. 6</xref>).</p></tp:treatment-sec><tp:treatment-sec sec-type="Etymology"><title>Etymology.</title><p>The species name refers to bifurcate apex of cymbium.</p></tp:treatment-sec><tp:treatment-sec sec-type="Description"><title>Description.</title><p>Male (holotype). Total length 2.70: cephalothorax 1.26 long, 1.08 wide; abdomen 1.44 long, 0.99 wide, 0.90 high. Carapace yellow, longer than wide, lateral margin with thin black striations. Only anterior part with several gray setae. Cervical groove distinct. Median furrow almost triangle, yellowish. Each eye with a black ring. Both the eye rows recurved from dorsal view (<xref ref-type="fig" rid="F1">Fig. 1</xref>). Diameters of eyes: AME 0.12, ALE 0.10, PME 0.10, PLE 0.10. Interdistances of eyes: AME–AME 0.10, AME–ALE 0.08, ALE–ALE 0.64, PME–PME 0.10, PME–PLE 0.14, PLE–PLE 0.66, ALE and PLE closed to each other. MOA long 0.29, front width 0.34, back width 0.31. Clypeus 0.32 high, yellow and furnished with few short gray setae. Chelicerae armed with sparse gray setae, promargin with 2 teeth, fangs short and thin. Anterior margin of endites armed with gray scopula. Labium armed with sparse long black setae. Sternum furnished with sparse black setae, its anterior margin lightly procurved. Legs yellow, patella, metatarsus and the base of femur and tibia reddish-brown. Measurements of legs: leg I 9.44 (2.52, 0.59, 2.55, 2.88, 0.90), II 4.38 (1.49, 0.45, 1.13, 0.90, 0.41), III 3.16 (0.90, 0.36, 0.59, 0.90, 0.41), IV 5.09 (1.58, 0.36, 1.17, 1.44, 0.54). Leg formula: 1423.</p><p>Abdomen oval, longer than wide and armed with brown setae. Dorsum yellowish, armed with six pairs of irregular black patches, posterior with a median black patch (<xref ref-type="fig" rid="F1">Figs 1–2</xref>). Venter yellowish, with a black median patch. Anal tubercle yellow. Spinnerets yellow.</p><p>Male palp with long cymbium, apical part of cymbium bifurcate; embolus short, base with a lunate process, distal part thin; theridiid tegular apophysis erect, with wide base, apex thin and obtuse; conductor lying behind theridiid tegular apophysis (<xref ref-type="fig" rid="F1">Figs 3–4</xref>).</p><p><!--PageBreak--><!--PageBreak-->Female (one paratype from Jianfengling Mountain) total length 3.33: cephalothorax 0.95 long, 0.94 wide; abdomen 2.34 long, 1.62 wide, 1.58 high. Diameters of eyes: AME 0.12, ALE 0.10, PME 0.10, PLE 0.10. Interdistances of eyes: AME–AME 0.13, AME–ALE 0.09, ALE–ALE 0.59, PME–PME 0.14, PME–PLE 0.16, PLE–PLE 0.61, ALE and PLE closed to each other. MOA long 0.27, front width 0.30, back width 0.31. Clypeus 0.32 high. Measurements of legs: leg I10.81 (3.24, 0.63, 2.70, 3.29, 0.95), II 6.44 (2.03, 0.54, 1.44, 1.80, 0.63), III 3.52 (1.13, 0.41, 0.63, 0.90, 0.45), IV 7.08 (1.94, 0.54, 2.21, 1.80, 0.59). Leg formula: 1423. Other characters as in holotype.</p><p>Female genitalia lightly sclerotized, posterior part with a kidney-shaped atrium; spermathecae big, oval; copulatory ducts long, thick, winding and connected with spermathecae from posterior part (<xref ref-type="fig" rid="F1">Figs 5–6</xref>).</p><p>The new species with putative <italic><tp:taxon-name>Chrysso</tp:taxon-name></italic> synapomorphies as follow:(1) carapace pars stridens irregular; (2) abdomen extending beyond spinnerets; (3) cymbial hood of male palp broad; (4) median apophysis of male palp with distinct apophysis; (5) palpal claw of female dentition sparse.</p></tp:treatment-sec><tp:treatment-sec sec-type="Variation"><title>Variation.</title><p>The lateral part of dorsal abdomen of some females examined with eight to eleven pairs of irregular black patches. Males total body length from 2.64–2.80, female total length from 3.28–3.35.</p></tp:treatment-sec><tp:treatment-sec sec-type="Distribution"><title>Distribution.</title><p>China (Hainan).</p></tp:treatment-sec></tp:taxon-treatment>
