# Supplementary material for: Two new spider species of the genus Chrysso O. P.-Cambridge, 1882 (Araneae, Theridiidae) in Hainan Island, China
Source: Zookeys. 2012 May 4;(190):21–31. doi: 10.3897/zookeys.190.2924 (PMC3349065; doi:10.3897/zookeys.190.2924)
Supplement: XML Treatment for Chrysso bicuspidata [file zookeys.190.2924-treatment2.xml]

<!DOCTYPE tp:taxon-treatment
  PUBLIC "-//TaxonX//DTD Taxonomic Treatment Publishing DTD v0 20100105//EN" "tax-treatment-NSO.dtd">
<tp:taxon-treatment xmlns:tp="http://www.plazi.org/taxpub"><tp:treatment-meta><mixed-citation publication-type="journal"><person-group><name><surname>Zhang</surname><given-names>Bao-Shi</given-names></name><name><surname>Zhang</surname><given-names>Feng</given-names></name></person-group><article-title>Two new spider species of the genus 
                    <italic>Chrysso</italic> O. P.-Cambridge, 1882 (Araneae, Theridiidae)  in Hainan Island, China
                </article-title><source>Zookeys</source><day>4</day><month>5</month><year>2012</year><volume>2012</volume><issue>190</issue><fpage>21</fpage><lpage>31</lpage><pub-id pub-id-type="doi">10.3897/zookeys.190.2924</pub-id></mixed-citation></tp:treatment-meta><tp:nomenclature><tp:taxon-name>
                        <tp:taxon-name-part taxon-name-part-type="genus">Chrysso</tp:taxon-name-part>
                        <tp:taxon-name-part taxon-name-part-type="species">bicuspidata</tp:taxon-name-part>
                    <object-id xmlns:xlink="http://www.w3.org/1999/xlink" xlink:type="simple">urn:lsid:zoobank.org:act:660AA46B-0F72-4257-A1FC-8B734804876B</object-id>
								<object-id xmlns:xlink="http://www.w3.org/1999/xlink" xlink:type="simple">http://species-id.net/wiki/Chrysso_bicuspidata</object-id>
								</tp:taxon-name><tp:taxon-status xmlns:xlink="http://www.w3.org/1999/xlink" xlink:type="simple">sp. n.</tp:taxon-status><xref ref-type="fig" rid="F2">Figs 7–12</xref></tp:nomenclature><tp:treatment-sec sec-type="Type material"><title>Type material.</title><p><bold>Holotype ♂, CHINA, Hainan Island:</bold> Jianfengling Mountain, 29 May 2009, C. Zhang leg. <bold>Paratypes:</bold> 2 ♀, same data as holotype; 3 ♀, Jianfengling Mountain, 12 November 2008, G.X. Han leg.; 3 ♂, 1 ♀, Bawangling Mountain (<named-content xmlns:xlink="http://www.w3.org/1999/xlink" content-type="dwc:verbatimCoordinates" xlink:type="simple">19°07'N, 109°04'E</named-content>), 25 May 2009, C. Zhang leg.; 5 ♀, Bawangling Mountain, 7 November 2008, G.X. Han leg.; 2 ♂, 1 ♀, Diaoluo Mountain (<named-content xmlns:xlink="http://www.w3.org/1999/xlink" content-type="dwc:verbatimCoordinates" xlink:type="simple">18°45'N, 109°45'E</named-content>), 6 June 2009, C. Zhang leg.; 1 ♂, 2 ♀, Limu Mountain, 19 August 2007, F. Zhang leg.</p><fig id="F2" position="float" orientation="portrait"><label>Figures 7–12.</label><caption><p><italic><tp:taxon-name>Chrysso bicuspidata</tp:taxon-name></italic> sp. n., <bold>7–9</bold> female holotype <bold>7</bold> body, dorsal view <bold>8</bold> male left palp, ventral view <bold>9</bold> same, prolateral view <bold>10–12</bold> female paratype <bold>10</bold> epigynum, lateral view <bold>11</bold> same, ventral view <bold>12</bold> vulva, dorsal view. Scale bars: 0.5 mm (<bold>7</bold>); 0.1 mm (<bold>8–12</bold>).</p></caption><graphic xmlns:xlink="http://www.w3.org/1999/xlink" xlink:href="ZooKeys-190-021-g002.jpg" position="float" orientation="portrait" xlink:type="simple"/></fig></tp:treatment-sec><tp:treatment-sec sec-type="Diagnosis"><title>Diagnosis.</title><p>Males can be distinguished from most <italic><tp:taxon-name>Chrysso</tp:taxon-name></italic> species by membranous conductor, wider embolus and acuate apex of cymbium. And it resembles <italic><tp:taxon-name>Chrysso cyclocera</tp:taxon-name></italic> Zhu, 1998 and <italic><tp:taxon-name>Chrysso oxycera</tp:taxon-name></italic> Zhu &amp; Song, 1993 in the general shape of the palpal organ, but differs from them by the wider embolus (<xref ref-type="fig" rid="F2">Figs 8–9</xref>). Females differ from all other <italic><tp:taxon-name>Chrysso</tp:taxon-name></italic> species except <italic><tp:taxon-name>Chrysso viridiventris</tp:taxon-name></italic> Yoshida, 1996 by the epigynum with a big atrium and a large posterior lobe. It differs from <italic><tp:taxon-name>Chrysso viridiventris</tp:taxon-name></italic> by the bigger spermathecae and shorter copulatory ducts (<xref ref-type="fig" rid="F2">Figs 10–12</xref>).</p></tp:treatment-sec><tp:treatment-sec sec-type="Etymology"><title>Etymology.</title><p>The species name refers to the shape of embolic tip<!--PageBreak--><!--PageBreak-->.</p></tp:treatment-sec><tp:treatment-sec sec-type="Description"><title>Description.</title><p>Male (holotype). Total length 1.84: cephalothorax 0.92 long, 0.71 wide; abdomen 0.92 long, 0.82 wide, 0.92 high. Carapace longer than wide, yellowish, lateral margin with thin black striations, anterior median with a triangular black patch. Only anterior part with several gray setae. Cervical groove yellowish. Median furrow yellowish, almost triangle. Each eye with a black ring. Both the eye rows recurved from dorsal view (<xref ref-type="fig" rid="F2">Fig. 7</xref>). Diameters of eyes: AME 0.05, ALE 0.04, PME 0.04, PLE 0.04. Interdistances of eyes: AME–AME 0.10, AME–ALE 0.03, ALE–ALE 0.33, PME–PME 0.10, PME–PLE 0.08, PLE–PLE 0.38, ALE and PLE closed to each other. MOA long 0.13, front width 0.18, back width 0.18. Clypeus 0.20 high and furnished with few short gray setae. Chelicerae armed with sparse gray setae, promargin with 2 teeth, fangs short and thin. Endites, labium and sternum yellowish. Anterior margin of endites armed with gray scopula. Sternum furnished with sparse gray setae. Legs yellowish, the end of tibia with gray spots. Measurements of legs: leg I 7.14 (1.94, 0.41, 1.94, 1.63, 1.22), II 3.69 (1.33, 0.31, 0.82, 0.82, 0.41), III 2.14 (0.71, 0.20, 0.31, 0.61, 0.31), IV 3.86 (1.12, 0.31, 0.82, 1.20, 0.41). Leg formula: 1423.</p><p>Abdomen oval, longer than wide and armed with brown setae. Dorsum yellowish, anterior part with a pair of black patches (<xref ref-type="fig" rid="F2">Fig. 7</xref>). Venter yellowish. Spinnerets yellowish.</p><p>Apical cymbium of male palp acuate; embolus big, thick, and end with a thin ramus; conductor membranous, falciform from ventral view; apex of median apophysis with some small tubers (<xref ref-type="fig" rid="F2">Figs 8–9</xref>).</p><p>Female (one paratype from Limu Mountain) total length 2.32: cephalothorax 0.92 long, 0.71 wide; abdomen 1.43 long, 1.22 wide, 1.43 high.	Diameters of eyes: AME 0.05, ALE 0.05, PME 0.03, PLE 0.05. Interdistances of eyes: AME–AME 0.05, AME–ALE 0.02, ALE–ALE 0.30, PME–PME 0.09, PME–PLE 0.08, PLE–PLE 0.33, ALE and PLE closed to each other. MOA long 0.13, front width 0.15, back width 0.15. Clypeus 0.30 high. Measurements of legs: leg I 7.75 (2.24, 0.51, 1.94, 2.35, 0.71), II 3.59 (1.24, 0.31, 0.71, 0.92, 0.41), III 2.04 (0.71, 0.20, 0.31, 0.51, 0.31), IV 3.79 (1.24, 0.31, 0.81, 1.02, 0.41). Leg formula: 1423. Dorsal abdomen yellowish. Other characters as in holotype.</p><p>Female genitalia lightly sclerotized, and with a circular atrium and a large posterior lobe; spermathecae big, oval; copulatory ducts short, thick and connected with spermathecae from anterior part; each fertilization duct with a global head (<xref ref-type="fig" rid="F2">Figs 10–12</xref>).</p><p>The new species with putative <italic><tp:taxon-name>Chrysso</tp:taxon-name></italic> synapomorphies as follow:(1) carapace pars stridens smooth; (2) abdomen extending beyond spinnerets; (3) cymbial hood of male palp broad; (4) subconductor of male palp present; (5) median apophysis of male palp with apophysis; (6) palpal claw of female dentition sparse; (7) anterior margin of female genital atrium medially acute.</p></tp:treatment-sec><tp:treatment-sec sec-type="Variation"><title>Variation.</title><p>The anterior part of dorsal abdomen of some species examined with a pair of black patches, some species without. Males total body length from 1.73–1.88, females total length from 2.22–2.35.</p></tp:treatment-sec><tp:treatment-sec sec-type="Distribution"><title>Distribution.</title><p>China (Hainan).</p></tp:treatment-sec></tp:taxon-treatment>
