# Supplementary material for: Two new spider species of the genus Chrysso O. P.-Cambridge, 1882 (Araneae, Theridiidae) in Hainan Island, China
Source: Zookeys. 2012 May 4;(190):21–31. doi: 10.3897/zookeys.190.2924 (PMC3349065; doi:10.3897/zookeys.190.2924)
Supplement: XML Treatment for Chrysso bimaculata [file zookeys.190.2924-treatment3.xml]

<!DOCTYPE tp:taxon-treatment
  PUBLIC "-//TaxonX//DTD Taxonomic Treatment Publishing DTD v0 20100105//EN" "tax-treatment-NSO.dtd">
<tp:taxon-treatment xmlns:tp="http://www.plazi.org/taxpub"><tp:treatment-meta><mixed-citation publication-type="journal"><person-group><name><surname>Zhang</surname><given-names>Bao-Shi</given-names></name><name><surname>Zhang</surname><given-names>Feng</given-names></name></person-group><article-title>Two new spider species of the genus 
                    <italic>Chrysso</italic> O. P.-Cambridge, 1882 (Araneae, Theridiidae)  in Hainan Island, China
                </article-title><source>Zookeys</source><day>4</day><month>5</month><year>2012</year><volume>2012</volume><issue>190</issue><fpage>21</fpage><lpage>31</lpage><pub-id pub-id-type="doi">10.3897/zookeys.190.2924</pub-id></mixed-citation></tp:treatment-meta><tp:nomenclature><tp:taxon-name>
                        <tp:taxon-name-part taxon-name-part-type="genus">Chrysso</tp:taxon-name-part>
                        <tp:taxon-name-part taxon-name-part-type="species">bimaculata</tp:taxon-name-part>
                    <object-id xmlns:xlink="http://www.w3.org/1999/xlink" xlink:type="simple">http://species-id.net/wiki/Chrysso_bimaculata</object-id>
								</tp:taxon-name><tp:taxon-authority>Yoshida, 1998</tp:taxon-authority><xref ref-type="fig" rid="F3">Figs 13–17</xref><tp:nomenclature-citation-list><tp:nomenclature-citation><tp:taxon-name>Chrysso bimaculata</tp:taxon-name><comment> Yoshida, 1998: 105, f. 1–6; Yoshida 2003: 125, f. 330–335; <xref ref-type="bibr" rid="B15">Yoshida 2009</xref>: 378, f. 203–204.</comment></tp:nomenclature-citation></tp:nomenclature-citation-list></tp:nomenclature><tp:treatment-sec sec-type="Material examined"><title>Material examined.</title><p><bold>CHINA, Hainan Island:</bold> 1 ♂, 1 ♀, Jianfengling Mountain, 31 May 2009, C. Zhang leg.; 1 ♀, Bawangling Mountain, 6 November 2008, G.X. Han leg.; 1 ♀, Bawangling Mountain, 25 May 2009, C. Zhang leg.; 5 ♀, Limu Mountain, 29 August 2007, G.X. Han leg.; 1 ♂, 3 ♀, Limu Mountain, 21 November 2008, G.X. Han leg.</p><fig id="F3" position="float" orientation="portrait"><label>Figures 13–17.</label><caption><p><italic><tp:taxon-name>Chrysso bimaculata</tp:taxon-name></italic> Yoshida, 1998 <bold>13–15</bold> male <bold>13</bold> body, dorsal view <bold>14</bold> male left palp, ventral view <bold>15</bold> same, prolateral view <bold>16–17</bold> female <bold>16</bold> epigynum, ventral view <bold>17</bold> vulva, dorsal view. Scale bars: 0.5 mm (<bold>13</bold>); 0.1 mm (<bold>14–17</bold>).</p></caption><graphic xmlns:xlink="http://www.w3.org/1999/xlink" xlink:href="ZooKeys-190-021-g003.jpg" position="float" orientation="portrait" xlink:type="simple"/></fig></tp:treatment-sec><tp:treatment-sec sec-type="Description"><title>Description.</title><p>Male (one specimen from Jianfengling Mountain) total length 1.40: cephalothorax 0.59 long, 0.54 wide; abdomen 0.81 long, 0.59 wide, 0.54 high. Carapace longer than wide, yellowish. Cervical groove yellowish. Median furrow yellowish and almost triangle. Each eye with a red ring. AER recurved and PER procurved from dorsal view (<xref ref-type="fig" rid="F3">Fig. 13</xref>). Diameters of eyes: AME 0.08, ALE 0.07, PME 0.07, PLE 0.07. Interdistances of eyes: AME–AME 0.08, AME–ALE 0.07, ALE–ALE 0.34, PME–PME 0.08, PME–PLE 0.06, PLE–PLE 0.36, ALE and PLE closed to each other. MOA long 0.18, front width 0.18, back width 0.17. Clypeus 0.16 high and furnished with few short gray setae. Chelicerae armed with sparse black setae, promargin with 2 teeth. Endites, labium and sternum yellowish. Anterior margin of endites armed with gray scopula. Sternum furnished with sparse black setae. Legs yellow, the end of tibia yellow brown. Measurements of legs: leg I 5.10 (1.44, 0.36, 1.22, 1.58, 0.50), II 3.07 (0.99, 0.32, 0.63, 0.77, 0.36), III 1.81 (0.50, 0.23, 0.45, 0.36, 0.27), IV 3.20 (1.17, 0.27, 0.63, 0.77, 0.36). Leg formula: 1423.</p><p>Abdomen oval, armed with gray setae. Dorsum yellowish, posterior part with two pairs of white patches, lateral part armed with three pairs of black patches and several black stripes (<xref ref-type="fig" rid="F3">Fig. 13</xref>). Venter yellowish. Spinnerets yellowish.</p><p>Embolus of male palp small, thin and wind; conductor wind, membranous; median apophysis big, posterior part with a small tuber from prolateral view (<xref ref-type="fig" rid="F3">Figs 14–15</xref>).</p><p>Female (one specimen from Jianfengling Mountain) total length 1.80: cephalothorax 0.63 long, 0.54 wide; abdomen 1.08 long, 0.95 wide, 1.04 high. Diameters of eyes: AME 0.08, ALE 0.07, PME 0.07, PLE 0.07. Interdistances of eyes: AME–AME 0.09, AME–ALE 0.03, ALE–ALE 0.35, PME–PME 0.10, PME–PLE 0.07, PLE–PLE 0.38, ALE and PLE closed to each other. MOA long 0.17, front width 0.17, back width 0.20. Clypeus 0.16 high. Measurements of legs: leg I 4.73 (1.35, 0.27, 1.17, 1.44, 0.50), II 2.81 (0.90, 0.23, 0.59, 0.77, 0.32), III 1.95 (0.63, 0.18, 0.32, 0.50, 0.32), IV 2.94 (0.95, 0.27, 0.59, 0.77, 0.36). Leg formula: 1423. Other characters as in holotype.</p><p>Female genitalia lightly sclerotized, median part with a circular atrium; spermathecae oval; the copulatory ducts very short (<xref ref-type="fig" rid="F3">Figs 16–17</xref>).</p></tp:treatment-sec><tp:treatment-sec sec-type="Variation"><title>Variation.</title><p>The amount of white patches and black patches of dorsal abdomen variated from two pairs to three pairs. Males total body length of some species examined from 1.40–1.55, females total length from 1.68–1.82.</p></tp:treatment-sec><tp:treatment-sec sec-type="Distribution"><title>Distribution.</title><p>China (Hainan), Japan.<!--PageBreak--><!--PageBreak--></p></tp:treatment-sec><ref-list><ref id="B15"><mixed-citation xmlns:xlink="http://www.w3.org/1999/xlink" xlink:type="simple"><person-group><name name-style="western"><surname>Yoshida</surname><given-names>H</given-names></name></person-group> (<year>2009</year>)<article-title> Uloboridae, Theridiidae, Ctenidae.</article-title> In: <person-group><name name-style="western"><surname>Ono</surname><given-names>H</given-names></name></person-group> (<role>Ed</role>). <issue-title>The Spiders of Japan with keys to the families and genera and illustrations of the species.</issue-title><source>Tokai University Press, Kanagawa, 142–147, 356–393</source>: <fpage>467</fpage>-<lpage>468</lpage>.</mixed-citation></ref></ref-list></tp:taxon-treatment>
